# Supplementary material for: Structural Properties and Anti-Inflammatory Activity of GLP-P, a Kefir-Derived Neutral Glycopeptide
Source: Foods. 2025 Oct 15;14(20):3509. doi: 10.3390/foods14203509 (PMC12563231; doi:10.3390/foods14203509)
Supplement: Supplementary file 1 [file foods-14-03509-s001.zip]

Archive with 1 entries (1 files):
- foods-3879824-supplementary.pdf
